# Supplementary material for: Genome-Wide Identification and Characterization of RopGEF Gene Family in C4 Crops
Source: Genes (Basel). 2024 Aug 23;15(9):1112. doi: 10.3390/genes15091112 (PMC11431098; doi:10.3390/genes15091112)
Supplement: Supplementary file 1 [file genes-15-01112-s001.zip]

Archive with 5 entries (5 files):
- Figure S1.tif
- Figure S2.png
- Table S1.pdf
- Table S2.pdf
- Table S3.pdf
